# Supplementary material for: Changing role of coral reef marine reserves in a warming climate
Source: Nat Commun. 2020 Apr 24;11:2000. doi: 10.1038/s41467-020-15863-z (PMC7181733; doi:10.1038/s41467-020-15863-z)
Supplement: Supplementary file 4 — Source Data [file 41467_2020_15863_MOESM4_ESM.xlsx]

## Sheet: Figure1
Location	Year	Habitat	Management	state	site.year	biomass	hard.coral	macroalgae	complexity	species.richness	corallivore.biomass	planktivore.biomass	browser.biomass	grazer.biomass	scraper.biomass	piscivore.biomass	mixeddiet.carnivore.biomass
Cousin Carbonate	1994	Carbonate	Protected	Shifted	Cousin Carbonate.1994	593.31	49.6875	0.4375	3.0625	64	14.2481	28.8895	4.97899	65.9984	159.482	143.389	176.324
Cousin Granite	1994	Granitic	Protected	Shifted	Cousin Granite.1994	607.282	23.3125	0.5625	3	67	23.4601	1.14914	38.2168	89.249	121.208	108.283	225.716
Cousin Patch	1994	Patch	Protected	Shifted	Cousin Patch.1994	800.376	38.625	0	3.125	58	12.3493	18.0478	69.3598	76.4592	140.279	129.451	354.429
Mahe E Carbonate	1994	Carbonate	Fished	Shifted	Mahe E Carbonate.1994	352.067	28.625	12.375	2.8125	61	8.01468	2.83102	0	53.9931	123.196	41.8063	122.226
Mahe E Granite	1994	Granitic	Fished	Shifted	Mahe E Granite.1994	244.875	9.875	0.6875	2.5625	38	0.858044	1.38874	3.79858	12.3357	85.2681	18.8416	122.384
Mahe E Patch	1994	Patch	Fished	Recovering	Mahe E Patch.1994	390.261	19.1875	0.5625	3.5625	54	4.50978	0	3.92575	63.9789	131.042	23.1419	163.663
Mahe NW Carbonate	1994	Carbonate	Protected	Recovering	Mahe NW Carbonate.1994	361.323	38.875	0	3	54	15.609	14.9729	0	69.2546	121.652	55.0516	84.783
Mahe NW Granite	1994	Granitic	Fished	Recovering	Mahe NW Granite.1994	342.516	10.75	0	3.1875	55	3.76124	28.0263	0	35.23	121.041	19.5342	134.923
Mahe NW Patch	1994	Patch	Fished	Recovering	Mahe NW Patch.1994	151.026	17.25	0	3.3125	38	5.01136	12.0311	0	17.6313	48.7252	12.6678	54.9591
Mahe W Carbonate	1994	Carbonate	Fished	Recovering	Mahe W Carbonate.1994	308.365	34.25	0	3.25	42	5.16127	22.3158	0	47.992	81.0582	19.2541	132.583
Mahe W Granite	1994	Granitic	Fished	Recovering	Mahe W Granite.1994	284.36	19.25	0	3.375	50	3.78429	4.04556	11.6692	70.3907	87.9528	21.7471	84.77
Mahe W Patch	1994	Patch	Fished	Recovering	Mahe W Patch.1994	323.436	18.25	0	3.125	50	6.51771	0.856927	13.2185	60.2875	133.571	9.54035	99.4439
Praslin NE Carbonate	1994	Carbonate	Fished	Shifted	Praslin NE Carbonate.1994	363.146	28.25	0	3.3125	61	7.55865	10.1929	0	37.4956	117.575	16.1048	174.219
Praslin NE Granite	1994	Granitic	Protected	Recovering	Praslin NE Granite.1994	403.391	16.375	0	3.25	58	5.32164	8.31402	9.39249	76.6161	109.93	8.53091	185.286
Praslin NE Patch	1994	Patch	Protected	Recovering	Praslin NE Patch.1994	293.138	25.25	0	3.5625	53	7.08973	1.66132	7.74847	46.9526	75.2942	39.691	114.701
Praslin SW Carbonate	1994	Carbonate	Fished	Shifted	Praslin SW Carbonate.1994	317.132	42.125	3.4375	2.875	42	16.6294	13.6756	8.38332	60.624	136.202	5.49005	76.127
Praslin SW Granite	1994	Granitic	Fished	Recovering	Praslin SW Granite.1994	375.542	17.4375	0.25	3.6875	55	3.83918	7.96047	0	80.4922	96.0482	76.0582	111.144
Praslin SW Patch	1994	Patch	Fished	Shifted	Praslin SW Patch.1994	248.077	16.6875	4.6875	2.9375	46	3.58598	0.73778	12.5233	29.2809	118.966	4.28132	78.7011
Ste Anne Carbonate	1994	Carbonate	Protected	Shifted	Ste Anne Carbonate.1994	741.931	40.0625	2	3.1875	61	13.9956	70.2185	13.1118	122.85	240.268	42.5743	238.913
Ste Anne Granite	1994	Granitic	Protected	Recovering	Ste Anne Granite.1994	442.168	39.75	1	3.125	53	7.19508	21.2341	0	113.257	147.763	21.1746	131.544
Ste Anne Patch	1994	Patch	Protected	Recovering	Ste Anne Patch.1994	621.963	54.8125	0	3.25	63	9.8229	18.7541	0	121.873	241.954	79.8867	149.672

## Sheet: Figure2
Location	Year	Habitat	Management	state	hard.coral	macroalgae	complexity
Cousin Carbonate	2005	Carbonate	Protected	Shifted	0.625	41.3125	2.5
Cousin Carbonate	2008	Carbonate	Protected	Shifted	1.125	32	2.46875
Cousin Carbonate	2011	Carbonate	Protected	Shifted	0.375	49.25	2.5
Cousin Carbonate	2014	Carbonate	Protected	Shifted	0.5	55	2.375
Cousin Granite	2005	Granitic	Protected	Shifted	1.0625	3.5625	2.125
Cousin Granite	2008	Granitic	Protected	Shifted	3.5	24.625	1.46875
Cousin Granite	2011	Granitic	Protected	Shifted	2.75	37.25	1.625
Cousin Granite	2014	Granitic	Protected	Shifted	1.375	29.75	2.4375
Cousin Patch	2005	Patch	Protected	Shifted	0.53125	34.9688	2.75
Cousin Patch	2008	Patch	Protected	Shifted	1.5625	32.1875	2.34375
Cousin Patch	2011	Patch	Protected	Shifted	2.75	26	2.75
Cousin Patch	2014	Patch	Protected	Shifted	11	23.875	3.0625
Mahe E Carbonate	2005	Carbonate	Fished	Shifted	1.3125	47.0938	2.5
Mahe E Carbonate	2008	Carbonate	Fished	Shifted	16.25	2.4375	2.78125
Mahe E Carbonate	2011	Carbonate	Fished	Shifted	1.875	52.25	1.4375
Mahe E Carbonate	2014	Carbonate	Fished	Shifted	6.875	6.5	2
Mahe E Granite	2005	Granitic	Fished	Shifted	6.6875	1.5625	2
Mahe E Granite	2008	Granitic	Fished	Shifted	7.1875	0	2.09375
Mahe E Granite	2011	Granitic	Fished	Shifted	1	46	1.9375
Mahe E Granite	2014	Granitic	Fished	Shifted	1.875	40.375	1.375
Mahe E Patch	2005	Patch	Fished	Recovering	5.625	0.125	2.625
Mahe E Patch	2008	Patch	Fished	Recovering	9.75	2.0625	2.53125
Mahe E Patch	2011	Patch	Fished	Recovering	12.25	0.125	2.125
Mahe E Patch	2014	Patch	Fished	Recovering	6.9375	0.375	2.1875
Mahe NW Carbonate	2005	Carbonate	Protected	Recovering	10.3125	0	2.9375
Mahe NW Carbonate	2008	Carbonate	Protected	Recovering	7.4375	0	2.53125
Mahe NW Carbonate	2011	Carbonate	Protected	Recovering	26.75	0	2.125
Mahe NW Carbonate	2014	Carbonate	Protected	Recovering	38.125	0	2.3125
Mahe NW Granite	2005	Granitic	Fished	Recovering	10.5625	0	2.3125
Mahe NW Granite	2008	Granitic	Fished	Recovering	8.4375	0	2.0625
Mahe NW Granite	2011	Granitic	Fished	Recovering	19	0	2.625
Mahe NW Granite	2014	Granitic	Fished	Recovering	23.625	0	3.6875
Mahe NW Patch	2005	Patch	Fished	Recovering	14.6875	0	2.875
Mahe NW Patch	2008	Patch	Fished	Recovering	10.9375	0	2.8125
Mahe NW Patch	2011	Patch	Fished	Recovering	21.25	0	2.375
Mahe NW Patch	2014	Patch	Fished	Recovering	25.625	0	2.5625
Mahe W Carbonate	2005	Carbonate	Fished	Recovering	15.4375	0	2.5625
Mahe W Carbonate	2008	Carbonate	Fished	Recovering	14.6875	0	2.40625
Mahe W Carbonate	2011	Carbonate	Fished	Recovering	23.875	0	2.375
Mahe W Carbonate	2014	Carbonate	Fished	Recovering	38.125	0	2.875
Mahe W Granite	2005	Granitic	Fished	Recovering	15.875	0	3.4375
Mahe W Granite	2008	Granitic	Fished	Recovering	18.6875	0	2.40625
Mahe W Granite	2011	Granitic	Fished	Recovering	32.375	0	2.75
Mahe W Granite	2014	Granitic	Fished	Recovering	36	0	3.375
Mahe W Patch	2005	Patch	Fished	Recovering	29	0	2.875
Mahe W Patch	2008	Patch	Fished	Recovering	15	0	2.0625
Mahe W Patch	2011	Patch	Fished	Recovering	47.5	0	2.125
Mahe W Patch	2014	Patch	Fished	Recovering	32.5	0	2.875
Praslin NE Carbonate	2005	Carbonate	Fished	Shifted	0.5	11.1875	1.6875
Praslin NE Carbonate	2008	Carbonate	Fished	Shifted	2.5625	18.9375	1.15625
Praslin NE Carbonate	2011	Carbonate	Fished	Shifted	1	53.125	0.5
Praslin NE Carbonate	2014	Carbonate	Fished	Shifted	0.375	46	0.6875
Praslin NE Granite	2005	Granitic	Protected	Recovering	3.75	0	3.4375
Praslin NE Granite	2008	Granitic	Protected	Recovering	26.75	0	2.875
Praslin NE Granite	2011	Granitic	Protected	Recovering	23.75	0.125	3.125
Praslin NE Granite	2014	Granitic	Protected	Recovering	22.625	0.125	3.25
Praslin NE Patch	2005	Patch	Protected	Recovering	4.3125	0	2.5625
Praslin NE Patch	2008	Patch	Protected	Recovering	7.4375	0	1.6875
Praslin NE Patch	2011	Patch	Protected	Recovering	10.125	0	1.75
Praslin NE Patch	2014	Patch	Protected	Recovering	9.375	0	1.5
Praslin SW Carbonate	2005	Carbonate	Fished	Shifted	0.625	38.4375	2.5625
Praslin SW Carbonate	2008	Carbonate	Fished	Shifted	0.5625	70.1875	1
Praslin SW Carbonate	2011	Carbonate	Fished	Shifted	0.375	77.625	0.5625
Praslin SW Carbonate	2014	Carbonate	Fished	Shifted	4.25	48.25	2.25
Praslin SW Granite	2005	Granitic	Fished	Recovering	3.875	0	2.5625
Praslin SW Granite	2008	Granitic	Fished	Recovering	19.25	0.0625	2.46875
Praslin SW Granite	2011	Granitic	Fished	Recovering	17.5	0	2.5
Praslin SW Granite	2014	Granitic	Fished	Recovering	32.625	0.375	3.625
Praslin SW Patch	2005	Patch	Fished	Shifted	0.875	12	3.0625
Praslin SW Patch	2008	Patch	Fished	Shifted	2.9375	11.6875	2.65625
Praslin SW Patch	2011	Patch	Fished	Shifted	3.375	14.5	2.0625
Praslin SW Patch	2014	Patch	Fished	Shifted	11.375	11.875	2.625
Ste Anne Carbonate	2005	Carbonate	Protected	Shifted	9.625	12.75	2.3125
Ste Anne Carbonate	2008	Carbonate	Protected	Shifted	12.5625	18.875	2.125
Ste Anne Carbonate	2011	Carbonate	Protected	Shifted	14.8125	20.25	1.65625
Ste Anne Carbonate	2014	Carbonate	Protected	Shifted	15.375	33.5	2.0625
Ste Anne Granite	2005	Granitic	Protected	Recovering	13.875	0.0625	3.0625
Ste Anne Granite	2008	Granitic	Protected	Recovering	15.5714	0.571429	2.71429
Ste Anne Granite	2011	Granitic	Protected	Recovering	20.375	1.5	3
Ste Anne Granite	2014	Granitic	Protected	Recovering	13.875	20	3.4375
Ste Anne Patch	2005	Patch	Protected	Recovering	7.5625	0	1.625
Ste Anne Patch	2008	Patch	Protected	Recovering	13.0625	5.4375	2.0625
Ste Anne Patch	2011	Patch	Protected	Recovering	18.875	8.8125	2.21875
Ste Anne Patch	2014	Patch	Protected	Recovering	44.25	0.75	2.75

## Sheet: Figure3
Location	Year	Habitat	Management	state	site.year	biomass	species.richness
Cousin Carbonate	2005	Carbonate	Protected	Shifted	Cousin Carbonate.2005	915.526	34
Cousin Carbonate	2008	Carbonate	Protected	Shifted	Cousin Carbonate.2008	717.793	41
Cousin Carbonate	2011	Carbonate	Protected	Shifted	Cousin Carbonate.2011	747.703	40
Cousin Carbonate	2014	Carbonate	Protected	Shifted	Cousin Carbonate.2014	683.435	33
Cousin Granite	2005	Granitic	Protected	Shifted	Cousin Granite.2005	383.796	40
Cousin Granite	2008	Granitic	Protected	Shifted	Cousin Granite.2008	680.332	49
Cousin Granite	2011	Granitic	Protected	Shifted	Cousin Granite.2011	710.674	46
Cousin Granite	2014	Granitic	Protected	Shifted	Cousin Granite.2014	661.664	46
Cousin Patch	2005	Patch	Protected	Shifted	Cousin Patch.2005	343.006	41
Cousin Patch	2008	Patch	Protected	Shifted	Cousin Patch.2008	639.049	46
Cousin Patch	2011	Patch	Protected	Shifted	Cousin Patch.2011	1176.31	54
Cousin Patch	2014	Patch	Protected	Shifted	Cousin Patch.2014	865.358	52
Mahe E Carbonate	2005	Carbonate	Fished	Shifted	Mahe E Carbonate.2005	292.054	32
Mahe E Carbonate	2008	Carbonate	Fished	Shifted	Mahe E Carbonate.2008	530.68	55
Mahe E Carbonate	2011	Carbonate	Fished	Shifted	Mahe E Carbonate.2011	268.032	30
Mahe E Carbonate	2014	Carbonate	Fished	Shifted	Mahe E Carbonate.2014	290.936	46
Mahe E Granite	2005	Granitic	Fished	Shifted	Mahe E Granite.2005	266.067	37
Mahe E Granite	2008	Granitic	Fished	Shifted	Mahe E Granite.2008	447.966	46
Mahe E Granite	2011	Granitic	Fished	Shifted	Mahe E Granite.2011	400.512	36
Mahe E Granite	2014	Granitic	Fished	Shifted	Mahe E Granite.2014	359.246	37
Mahe E Patch	2005	Patch	Fished	Recovering	Mahe E Patch.2005	254.443	38
Mahe E Patch	2008	Patch	Fished	Recovering	Mahe E Patch.2008	517.647	48
Mahe E Patch	2011	Patch	Fished	Recovering	Mahe E Patch.2011	611.738	43
Mahe E Patch	2014	Patch	Fished	Recovering	Mahe E Patch.2014	425.315	50
Mahe NW Carbonate	2005	Carbonate	Protected	Recovering	Mahe NW Carbonate.2005	393.882	52
Mahe NW Carbonate	2008	Carbonate	Protected	Recovering	Mahe NW Carbonate.2008	293.421	58
Mahe NW Carbonate	2011	Carbonate	Protected	Recovering	Mahe NW Carbonate.2011	734.893	53
Mahe NW Carbonate	2014	Carbonate	Protected	Recovering	Mahe NW Carbonate.2014	506.936	60
Mahe NW Granite	2005	Granitic	Fished	Recovering	Mahe NW Granite.2005	376.647	48
Mahe NW Granite	2008	Granitic	Fished	Recovering	Mahe NW Granite.2008	684.995	58
Mahe NW Granite	2011	Granitic	Fished	Recovering	Mahe NW Granite.2011	614.176	58
Mahe NW Granite	2014	Granitic	Fished	Recovering	Mahe NW Granite.2014	450.126	56
Mahe NW Patch	2005	Patch	Fished	Recovering	Mahe NW Patch.2005	129.044	31
Mahe NW Patch	2008	Patch	Fished	Recovering	Mahe NW Patch.2008	174.622	39
Mahe NW Patch	2011	Patch	Fished	Recovering	Mahe NW Patch.2011	272.916	54
Mahe NW Patch	2014	Patch	Fished	Recovering	Mahe NW Patch.2014	295.712	65
Mahe W Carbonate	2005	Carbonate	Fished	Recovering	Mahe W Carbonate.2005	293.523	48
Mahe W Carbonate	2008	Carbonate	Fished	Recovering	Mahe W Carbonate.2008	480.555	53
Mahe W Carbonate	2011	Carbonate	Fished	Recovering	Mahe W Carbonate.2011	1023.32	64
Mahe W Carbonate	2014	Carbonate	Fished	Recovering	Mahe W Carbonate.2014	661.682	56
Mahe W Granite	2005	Granitic	Fished	Recovering	Mahe W Granite.2005	241.738	50
Mahe W Granite	2008	Granitic	Fished	Recovering	Mahe W Granite.2008	381.921	50
Mahe W Granite	2011	Granitic	Fished	Recovering	Mahe W Granite.2011	477.876	59
Mahe W Granite	2014	Granitic	Fished	Recovering	Mahe W Granite.2014	495.628	62
Mahe W Patch	2005	Patch	Fished	Recovering	Mahe W Patch.2005	160.517	39
Mahe W Patch	2008	Patch	Fished	Recovering	Mahe W Patch.2008	262.609	49
Mahe W Patch	2011	Patch	Fished	Recovering	Mahe W Patch.2011	350.782	53
Mahe W Patch	2014	Patch	Fished	Recovering	Mahe W Patch.2014	334.497	53
Praslin NE Carbonate	2005	Carbonate	Fished	Shifted	Praslin NE Carbonate.2005	346.753	37
Praslin NE Carbonate	2008	Carbonate	Fished	Shifted	Praslin NE Carbonate.2008	137.409	34
Praslin NE Carbonate	2011	Carbonate	Fished	Shifted	Praslin NE Carbonate.2011	77.6335	28
Praslin NE Carbonate	2014	Carbonate	Fished	Shifted	Praslin NE Carbonate.2014	86.2473	24
Praslin NE Granite	2005	Granitic	Protected	Recovering	Praslin NE Granite.2005	508.64	53
Praslin NE Granite	2008	Granitic	Protected	Recovering	Praslin NE Granite.2008	479.768	71
Praslin NE Granite	2011	Granitic	Protected	Recovering	Praslin NE Granite.2011	783.273	67
Praslin NE Granite	2014	Granitic	Protected	Recovering	Praslin NE Granite.2014	584.867	63
Praslin NE Patch	2005	Patch	Protected	Recovering	Praslin NE Patch.2005	522.31	48
Praslin NE Patch	2008	Patch	Protected	Recovering	Praslin NE Patch.2008	367.67	46
Praslin NE Patch	2011	Patch	Protected	Recovering	Praslin NE Patch.2011	367.196	52
Praslin NE Patch	2014	Patch	Protected	Recovering	Praslin NE Patch.2014	244.68	46
Praslin SW Carbonate	2005	Carbonate	Fished	Shifted	Praslin SW Carbonate.2005	220.232	32
Praslin SW Carbonate	2008	Carbonate	Fished	Shifted	Praslin SW Carbonate.2008	141.543	35
Praslin SW Carbonate	2011	Carbonate	Fished	Shifted	Praslin SW Carbonate.2011	162.701	31
Praslin SW Carbonate	2014	Carbonate	Fished	Shifted	Praslin SW Carbonate.2014	633.653	52
Praslin SW Granite	2005	Granitic	Fished	Recovering	Praslin SW Granite.2005	322.16	47
Praslin SW Granite	2008	Granitic	Fished	Recovering	Praslin SW Granite.2008	1047.77	62
Praslin SW Granite	2011	Granitic	Fished	Recovering	Praslin SW Granite.2011	673.801	63
Praslin SW Granite	2014	Granitic	Fished	Recovering	Praslin SW Granite.2014	740.472	65
Praslin SW Patch	2005	Patch	Fished	Shifted	Praslin SW Patch.2005	151.355	39
Praslin SW Patch	2008	Patch	Fished	Shifted	Praslin SW Patch.2008	505.719	57
Praslin SW Patch	2011	Patch	Fished	Shifted	Praslin SW Patch.2011	544.235	52
Praslin SW Patch	2014	Patch	Fished	Shifted	Praslin SW Patch.2014	539.764	49
Ste Anne Carbonate	2005	Carbonate	Protected	Shifted	Ste Anne Carbonate.2005	508.325	41
Ste Anne Carbonate	2008	Carbonate	Protected	Shifted	Ste Anne Carbonate.2008	215.967	54
Ste Anne Carbonate	2011	Carbonate	Protected	Shifted	Ste Anne Carbonate.2011	215.783	30
Ste Anne Carbonate	2014	Carbonate	Protected	Shifted	Ste Anne Carbonate.2014	437.973	52
Ste Anne Granite	2005	Granitic	Protected	Recovering	Ste Anne Granite.2005	1088.78	62
Ste Anne Granite	2008	Granitic	Protected	Recovering	Ste Anne Granite.2008	982.288	61
Ste Anne Granite	2011	Granitic	Protected	Recovering	Ste Anne Granite.2011	997.584	65
Ste Anne Granite	2014	Granitic	Protected	Recovering	Ste Anne Granite.2014	856.798	68
Ste Anne Patch	2005	Patch	Protected	Recovering	Ste Anne Patch.2005	244.146	36
Ste Anne Patch	2008	Patch	Protected	Recovering	Ste Anne Patch.2008	168.342	48
Ste Anne Patch	2011	Patch	Protected	Recovering	Ste Anne Patch.2011	522.351	61
Ste Anne Patch	2014	Patch	Protected	Recovering	Ste Anne Patch.2014	850.648	50

## Sheet: Figure4
Location	Year	Habitat	Management	state	site.year	corallivore.biomass	planktivore.biomass	browser.biomass	grazer.biomass	scraper.biomass	piscivore.biomass	mixeddiet.carnivore.biomass
Cousin Carbonate	2005	Carbonate	Protected	Shifted	Cousin Carbonate.2005	1.50573	0	258.622	21.9134	409.723	125.865	97.8965
Cousin Carbonate	2008	Carbonate	Protected	Shifted	Cousin Carbonate.2008	2.4838	0	364.851	68.2719	155.89	23.2199	103.077
Cousin Carbonate	2011	Carbonate	Protected	Shifted	Cousin Carbonate.2011	3.3393	0	155.234	17.4936	351.8	42.4891	177.347
Cousin Carbonate	2014	Carbonate	Protected	Shifted	Cousin Carbonate.2014	2.28699	0	288.329	12.665	225.077	22.957	132.12
Cousin Granite	2005	Granitic	Protected	Shifted	Cousin Granite.2005	2.21087	0.28385	76.7614	54.4064	128.875	20.4619	100.797
Cousin Granite	2008	Granitic	Protected	Shifted	Cousin Granite.2008	4.24415	0.162559	5.11649	72.329	296.507	59.0566	242.916
Cousin Granite	2011	Granitic	Protected	Shifted	Cousin Granite.2011	0.507167	0.162559	131.973	47.5253	349.726	56.409	124.371
Cousin Granite	2014	Granitic	Protected	Shifted	Cousin Granite.2014	0.616892	0	244.654	43.0635	202.685	24.2338	146.411
Cousin Patch	2005	Patch	Protected	Shifted	Cousin Patch.2005	0	0	72.9043	14.2232	130.957	14.9537	109.968
Cousin Patch	2008	Patch	Protected	Shifted	Cousin Patch.2008	1.60088	0.975353	196.822	35.1155	284.304	37.4125	82.8177
Cousin Patch	2011	Patch	Protected	Shifted	Cousin Patch.2011	1.25183	0.162559	329.907	69.5855	462.79	69.82	242.794
Cousin Patch	2014	Patch	Protected	Shifted	Cousin Patch.2014	3.32146	0.162559	298.308	152.311	295.748	17.2653	98.2413
Mahe E Carbonate	2005	Carbonate	Fished	Shifted	Mahe E Carbonate.2005	1.83132	0	34.425	35.7172	128.016	0	92.0647
Mahe E Carbonate	2008	Carbonate	Fished	Shifted	Mahe E Carbonate.2008	17.1885	1.50113	0	64.5552	194.563	39.5538	213.319
Mahe E Carbonate	2011	Carbonate	Fished	Shifted	Mahe E Carbonate.2011	1.98735	0	5.37582	27.9579	182.804	0	49.9071
Mahe E Carbonate	2014	Carbonate	Fished	Shifted	Mahe E Carbonate.2014	5.9139	0	5.57083	40.2086	158.656	16.4234	64.1635
Mahe E Granite	2005	Granitic	Fished	Shifted	Mahe E Granite.2005	0.235274	2.60094	6.91666	32.0477	92.5739	36.3959	95.2962
Mahe E Granite	2008	Granitic	Fished	Shifted	Mahe E Granite.2008	4.52301	10.9823	0	53.7721	197.619	27.9304	153.14
Mahe E Granite	2011	Granitic	Fished	Shifted	Mahe E Granite.2011	7.50656	0	100.163	20.7386	172.969	0	99.1343
Mahe E Granite	2014	Granitic	Fished	Shifted	Mahe E Granite.2014	0.683314	0	118.596	19.124	130.754	6.41045	83.6783
Mahe E Patch	2005	Patch	Fished	Recovering	Mahe E Patch.2005	3.11687	0	2.32837	14.2787	165.341	0.890769	68.4871
Mahe E Patch	2008	Patch	Fished	Recovering	Mahe E Patch.2008	11.5513	3.75663	2.27811	65.6471	284.797	9.43691	140.18
Mahe E Patch	2011	Patch	Fished	Recovering	Mahe E Patch.2011	10.6534	0.975353	14.1606	27.3053	467.592	0	91.0514
Mahe E Patch	2014	Patch	Fished	Recovering	Mahe E Patch.2014	2.54775	0.317498	0	21.8382	279.207	6.27595	115.129
Mahe NW Carbonate	2005	Carbonate	Protected	Recovering	Mahe NW Carbonate.2005	0.77906	3.0467	0	39.4296	154.88	78.3488	117.398
Mahe NW Carbonate	2008	Carbonate	Protected	Recovering	Mahe NW Carbonate.2008	6.50538	4.57608	9.72518	26.9851	121.074	27.5202	97.0352
Mahe NW Carbonate	2011	Carbonate	Protected	Recovering	Mahe NW Carbonate.2011	11.7631	10.5211	0	37.3736	362.023	41.8541	271.358
Mahe NW Carbonate	2014	Carbonate	Protected	Recovering	Mahe NW Carbonate.2014	31.9035	17.6248	0	49.5614	262.373	18.7878	126.686
Mahe NW Granite	2005	Granitic	Fished	Recovering	Mahe NW Granite.2005	2.1244	9.83628	1.10768	15.2321	226.563	3.54739	118.236
Mahe NW Granite	2008	Granitic	Fished	Recovering	Mahe NW Granite.2008	8.4361	15.0365	6.78142	45.43	418.499	1.25316	189.558
Mahe NW Granite	2011	Granitic	Fished	Recovering	Mahe NW Granite.2011	16.509	12.7471	45.085	78.1004	240.863	32.4728	188.398
Mahe NW Granite	2014	Granitic	Fished	Recovering	Mahe NW Granite.2014	12.2096	2.49061	11.4827	54.3352	248.979	10.6989	109.93
Mahe NW Patch	2005	Patch	Fished	Recovering	Mahe NW Patch.2005	0.834556	2.82373	0	10.3343	13.934	0.323332	100.794
Mahe NW Patch	2008	Patch	Fished	Recovering	Mahe NW Patch.2008	6.84613	0.218673	0	16.8899	24.7104	12.9026	113.054
Mahe NW Patch	2011	Patch	Fished	Recovering	Mahe NW Patch.2011	14.1614	3.79818	4.19788	9.9061	119.259	0.501338	121.093
Mahe NW Patch	2014	Patch	Fished	Recovering	Mahe NW Patch.2014	20.8516	9.85408	0	19.7663	115.996	25.6746	103.569
Mahe W Carbonate	2005	Carbonate	Fished	Recovering	Mahe W Carbonate.2005	3.11107	2.49934	0	56.0183	143.553	6.11231	82.2286
Mahe W Carbonate	2008	Carbonate	Fished	Recovering	Mahe W Carbonate.2008	3.4962	6.64116	24.8904	95.3664	204.735	5.34384	140.081
Mahe W Carbonate	2011	Carbonate	Fished	Recovering	Mahe W Carbonate.2011	10.2243	24.7159	210.802	44.2158	479.456	16.1992	237.704
Mahe W Carbonate	2014	Carbonate	Fished	Recovering	Mahe W Carbonate.2014	29.4364	28.266	0	37.0963	459.212	10.4663	97.2049
Mahe W Granite	2005	Granitic	Fished	Recovering	Mahe W Granite.2005	4.38743	6.74778	0	54.8011	91.3768	16.6133	67.8112
Mahe W Granite	2008	Granitic	Fished	Recovering	Mahe W Granite.2008	6.97043	5.49652	19.725	51.9201	146.283	38.3639	113.162
Mahe W Granite	2011	Granitic	Fished	Recovering	Mahe W Granite.2011	9.66602	6.37314	3.34457	36.1307	278.029	27.1951	117.138
Mahe W Granite	2014	Granitic	Fished	Recovering	Mahe W Granite.2014	13.2204	3.22641	4.41863	75.3251	291.19	8.13399	100.114
Mahe W Patch	2005	Patch	Fished	Recovering	Mahe W Patch.2005	2.89127	7.36223	0	14.8787	79.5745	0	55.8101
Mahe W Patch	2008	Patch	Fished	Recovering	Mahe W Patch.2008	7.90535	9.54164	9.36911	21.1735	61.6416	2.86734	150.11
Mahe W Patch	2011	Patch	Fished	Recovering	Mahe W Patch.2011	10.2249	36.9735	5.61734	16.1269	186.238	13.8512	81.7498
Mahe W Patch	2014	Patch	Fished	Recovering	Mahe W Patch.2014	23.223	4.85512	3.5296	24.7817	180.626	29.5532	67.9283
Praslin NE Carbonate	2005	Carbonate	Fished	Shifted	Praslin NE Carbonate.2005	2.09327	0	0	16.7513	105.31	95.411	127.188
Praslin NE Carbonate	2008	Carbonate	Fished	Shifted	Praslin NE Carbonate.2008	3.96893	1.68697	10.8588	16.9144	35.4757	0	68.5044
Praslin NE Carbonate	2011	Carbonate	Fished	Shifted	Praslin NE Carbonate.2011	1.39171	0	14.6835	0.589777	7.50478	0	53.4637
Praslin NE Carbonate	2014	Carbonate	Fished	Shifted	Praslin NE Carbonate.2014	1.54134	0	2.98336	3.77736	8.76989	24.6946	44.4807
Praslin NE Granite	2005	Granitic	Protected	Recovering	Praslin NE Granite.2005	9.15015	0.234532	85.248	52.1679	183.877	26.4567	151.507
Praslin NE Granite	2008	Granitic	Protected	Recovering	Praslin NE Granite.2008	15.4872	9.08167	58.849	66.1326	76.2161	15.336	238.666
Praslin NE Granite	2011	Granitic	Protected	Recovering	Praslin NE Granite.2011	12.1397	1.98721	32.8647	84.273	339.849	10.4489	301.71
Praslin NE Granite	2014	Granitic	Protected	Recovering	Praslin NE Granite.2014	19.4498	3.71956	19.7056	66.2364	321.665	21.8738	132.217
Praslin NE Patch	2005	Patch	Protected	Recovering	Praslin NE Patch.2005	2.84617	2.34472	5.5965	47.652	115.006	140.691	208.173
Praslin NE Patch	2008	Patch	Protected	Recovering	Praslin NE Patch.2008	2.92987	2.86319	0	73.6006	139.506	2.13282	146.638
Praslin NE Patch	2011	Patch	Protected	Recovering	Praslin NE Patch.2011	3.78215	5.43334	4.74329	34.1882	127.997	23.6151	167.436
Praslin NE Patch	2014	Patch	Protected	Recovering	Praslin NE Patch.2014	4.45115	2.37708	18.2726	28.3736	120.782	0	70.4231
Praslin SW Carbonate	2005	Carbonate	Fished	Shifted	Praslin SW Carbonate.2005	1.29333	0.719133	38.2327	2.87557	105.469	16.7304	54.9121
Praslin SW Carbonate	2008	Carbonate	Fished	Shifted	Praslin SW Carbonate.2008	0.614094	1.11315	4.70292	0.852967	34.7808	43.2784	56.2012
Praslin SW Carbonate	2011	Carbonate	Fished	Shifted	Praslin SW Carbonate.2011	1.55812	0	1.60789	0	93.7147	5.59216	60.2279
Praslin SW Carbonate	2014	Carbonate	Fished	Shifted	Praslin SW Carbonate.2014	2.1685	0	203.498	13.8395	161.784	2.2632	250.1
Praslin SW Granite	2005	Granitic	Fished	Recovering	Praslin SW Granite.2005	6.20727	5.55127	9.53698	105.281	124.714	0.747208	70.1216
Praslin SW Granite	2008	Granitic	Fished	Recovering	Praslin SW Granite.2008	12.4118	9.84774	26.4037	123.792	486.269	192.865	196.181
Praslin SW Granite	2011	Granitic	Fished	Recovering	Praslin SW Granite.2011	17.3858	0.487677	46.0297	91.9441	254.336	61.0282	202.589
Praslin SW Granite	2014	Granitic	Fished	Recovering	Praslin SW Granite.2014	16.2202	2.47984	88.6973	90.1149	195.631	67.2982	280.031
Praslin SW Patch	2005	Patch	Fished	Shifted	Praslin SW Patch.2005	0.910672	2.02706	0	14.908	96.5568	1.1466	35.8058
Praslin SW Patch	2008	Patch	Fished	Shifted	Praslin SW Patch.2008	4.73571	1.96442	0	119.485	213.746	26.3931	139.395
Praslin SW Patch	2011	Patch	Fished	Shifted	Praslin SW Patch.2011	4.11176	0.451091	4.89774	57.2525	370.142	1.87271	105.508
Praslin SW Patch	2014	Patch	Fished	Shifted	Praslin SW Patch.2014	6.47083	1.03064	17.043	40.3551	386.88	3.33708	84.6475
Ste Anne Carbonate	2005	Carbonate	Protected	Shifted	Ste Anne Carbonate.2005	1.17956	3.74237	9.13155	30.0269	190.911	13.7985	259.536
Ste Anne Carbonate	2008	Carbonate	Protected	Shifted	Ste Anne Carbonate.2008	3.00606	7.29303	2.70595	11.7586	69.7362	0.132409	121.335
Ste Anne Carbonate	2011	Carbonate	Protected	Shifted	Ste Anne Carbonate.2011	0.117637	0	13.8891	0	54.7026	0	147.074
Ste Anne Carbonate	2014	Carbonate	Protected	Shifted	Ste Anne Carbonate.2014	11.4174	2.26216	8.21218	17.0845	256.551	2.26637	140.18
Ste Anne Granite	2005	Granitic	Protected	Recovering	Ste Anne Granite.2005	14.4248	2.62031	27.9464	83.7201	597.853	73.4219	288.791
Ste Anne Granite	2008	Granitic	Protected	Recovering	Ste Anne Granite.2008	13.043	33.7278	54.3177	111.45	388.363	32.6519	348.735
Ste Anne Granite	2011	Granitic	Protected	Recovering	Ste Anne Granite.2011	11.2146	2.7635	23.0314	100.144	555.091	16.9367	288.403
Ste Anne Granite	2014	Granitic	Protected	Recovering	Ste Anne Granite.2014	11.5113	0.487677	87.9107	50.1336	429.821	11.8534	265.081
Ste Anne Patch	2005	Patch	Protected	Recovering	Ste Anne Patch.2005	0	1.1752	0	5.98447	120.384	0.243178	116.36
Ste Anne Patch	2008	Patch	Protected	Recovering	Ste Anne Patch.2008	4.79807	3.19954	1.58664	3.38971	71.3969	5.59216	78.3793
Ste Anne Patch	2011	Patch	Protected	Recovering	Ste Anne Patch.2011	10.3662	6.08122	18.3581	20.6291	218.202	3.65901	245.055
Ste Anne Patch	2014	Patch	Protected	Recovering	Ste Anne Patch.2014	16.9745	11.7781	0	19.1357	480.173	58.1383	264.448

## Sheet: FigureS2
Location	Year	Habitat	Management	state	site.year	2	hard.coral	macroalgae	complexity	species.richness	corallivore.biomass	planktivore.biomass	browser.biomass	grazer.biomass	scraper.biomass	piscivore.biomass	mixeddiet.carnivore.biomass
Cousin Carbonate	1994	Carbonate	Protected	Shifted	Cousin Carbonate.1994	593.31	49.6875	0.4375	3.0625	64	14.2481	28.8895	4.97899	65.9984	159.482	143.389	176.324
Cousin Granite	1994	Granitic	Protected	Shifted	Cousin Granite.1994	607.282	23.3125	0.5625	3	67	23.4601	1.14914	38.2168	89.249	121.208	108.283	225.716
Cousin Patch	1994	Patch	Protected	Shifted	Cousin Patch.1994	800.376	38.625	0	3.125	58	12.3493	18.0478	69.3598	76.4592	140.279	129.451	354.429
Mahe E Carbonate	1994	Carbonate	Fished	Shifted	Mahe E Carbonate.1994	352.067	28.625	12.375	2.8125	61	8.01468	2.83102	0	53.9931	123.196	41.8063	122.226
Mahe E Granite	1994	Granitic	Fished	Shifted	Mahe E Granite.1994	244.875	9.875	0.6875	2.5625	38	0.858044	1.38874	3.79858	12.3357	85.2681	18.8416	122.384
Mahe E Patch	1994	Patch	Fished	Recovering	Mahe E Patch.1994	390.261	19.1875	0.5625	3.5625	54	4.50978	0	3.92575	63.9789	131.042	23.1419	163.663
Mahe NW Carbonate	1994	Carbonate	Protected	Recovering	Mahe NW Carbonate.1994	361.323	38.875	0	3	54	15.609	14.9729	0	69.2546	121.652	55.0516	84.783
Mahe NW Granite	1994	Granitic	Fished	Recovering	Mahe NW Granite.1994	342.516	10.75	0	3.1875	55	3.76124	28.0263	0	35.23	121.041	19.5342	134.923
Mahe NW Patch	1994	Patch	Fished	Recovering	Mahe NW Patch.1994	151.026	17.25	0	3.3125	38	5.01136	12.0311	0	17.6313	48.7252	12.6678	54.9591
Mahe W Carbonate	1994	Carbonate	Fished	Recovering	Mahe W Carbonate.1994	308.365	34.25	0	3.25	42	5.16127	22.3158	0	47.992	81.0582	19.2541	132.583
Mahe W Granite	1994	Granitic	Fished	Recovering	Mahe W Granite.1994	284.36	19.25	0	3.375	50	3.78429	4.04556	11.6692	70.3907	87.9528	21.7471	84.77
Mahe W Patch	1994	Patch	Fished	Recovering	Mahe W Patch.1994	323.436	18.25	0	3.125	50	6.51771	0.856927	13.2185	60.2875	133.571	9.54035	99.4439
Praslin NE Carbonate	1994	Carbonate	Fished	Shifted	Praslin NE Carbonate.1994	363.146	28.25	0	3.3125	61	7.55865	10.1929	0	37.4956	117.575	16.1048	174.219
Praslin NE Granite	1994	Granitic	Protected	Recovering	Praslin NE Granite.1994	403.391	16.375	0	3.25	58	5.32164	8.31402	9.39249	76.6161	109.93	8.53091	185.286
Praslin NE Patch	1994	Patch	Protected	Recovering	Praslin NE Patch.1994	293.138	25.25	0	3.5625	53	7.08973	1.66132	7.74847	46.9526	75.2942	39.691	114.701
Praslin SW Carbonate	1994	Carbonate	Fished	Shifted	Praslin SW Carbonate.1994	317.132	42.125	3.4375	2.875	42	16.6294	13.6756	8.38332	60.624	136.202	5.49005	76.127
Praslin SW Granite	1994	Granitic	Fished	Recovering	Praslin SW Granite.1994	375.542	17.4375	0.25	3.6875	55	3.83918	7.96047	0	80.4922	96.0482	76.0582	111.144
Praslin SW Patch	1994	Patch	Fished	Shifted	Praslin SW Patch.1994	248.077	16.6875	4.6875	2.9375	46	3.58598	0.73778	12.5233	29.2809	118.966	4.28132	78.7011
Ste Anne Carbonate	1994	Carbonate	Protected	Shifted	Ste Anne Carbonate.1994	741.931	40.0625	2	3.1875	61	13.9956	70.2185	13.1118	122.85	240.268	42.5743	238.913
Ste Anne Granite	1994	Granitic	Protected	Recovering	Ste Anne Granite.1994	442.168	39.75	1	3.125	53	7.19508	21.2341	0	113.257	147.763	21.1746	131.544
Ste Anne Patch	1994	Patch	Protected	Recovering	Ste Anne Patch.1994	621.963	54.8125	0	3.25	63	9.8229	18.7541	0	121.873	241.954	79.8867	149.672

## Sheet: FigureS3
Location	Year	Habitat	Management	state	site.year	biomass	species.richness
Cousin Carbonate	2005	Carbonate	Protected	Shifted	Cousin Carbonate.2005	915.526	34
Cousin Carbonate	2008	Carbonate	Protected	Shifted	Cousin Carbonate.2008	717.793	41
Cousin Carbonate	2011	Carbonate	Protected	Shifted	Cousin Carbonate.2011	747.703	40
Cousin Carbonate	2014	Carbonate	Protected	Shifted	Cousin Carbonate.2014	683.435	33
Cousin Granite	2005	Granitic	Protected	Shifted	Cousin Granite.2005	383.796	40
Cousin Granite	2008	Granitic	Protected	Shifted	Cousin Granite.2008	680.332	49
Cousin Granite	2011	Granitic	Protected	Shifted	Cousin Granite.2011	710.674	46
Cousin Granite	2014	Granitic	Protected	Shifted	Cousin Granite.2014	661.664	46
Cousin Patch	2005	Patch	Protected	Shifted	Cousin Patch.2005	343.006	41
Cousin Patch	2008	Patch	Protected	Shifted	Cousin Patch.2008	639.049	46
Cousin Patch	2011	Patch	Protected	Shifted	Cousin Patch.2011	1176.31	54
Cousin Patch	2014	Patch	Protected	Shifted	Cousin Patch.2014	865.358	52
Mahe E Carbonate	2005	Carbonate	Fished	Shifted	Mahe E Carbonate.2005	292.054	32
Mahe E Carbonate	2008	Carbonate	Fished	Shifted	Mahe E Carbonate.2008	530.68	55
Mahe E Carbonate	2011	Carbonate	Fished	Shifted	Mahe E Carbonate.2011	268.032	30
Mahe E Carbonate	2014	Carbonate	Fished	Shifted	Mahe E Carbonate.2014	290.936	46
Mahe E Granite	2005	Granitic	Fished	Shifted	Mahe E Granite.2005	266.067	37
Mahe E Granite	2008	Granitic	Fished	Shifted	Mahe E Granite.2008	447.966	46
Mahe E Granite	2011	Granitic	Fished	Shifted	Mahe E Granite.2011	400.512	36
Mahe E Granite	2014	Granitic	Fished	Shifted	Mahe E Granite.2014	359.246	37
Mahe E Patch	2005	Patch	Fished	Recovering	Mahe E Patch.2005	254.443	38
Mahe E Patch	2008	Patch	Fished	Recovering	Mahe E Patch.2008	517.647	48
Mahe E Patch	2011	Patch	Fished	Recovering	Mahe E Patch.2011	611.738	43
Mahe E Patch	2014	Patch	Fished	Recovering	Mahe E Patch.2014	425.315	50
Mahe NW Carbonate	2005	Carbonate	Protected	Recovering	Mahe NW Carbonate.2005	393.882	52
Mahe NW Carbonate	2008	Carbonate	Protected	Recovering	Mahe NW Carbonate.2008	293.421	58
Mahe NW Carbonate	2011	Carbonate	Protected	Recovering	Mahe NW Carbonate.2011	734.893	53
Mahe NW Carbonate	2014	Carbonate	Protected	Recovering	Mahe NW Carbonate.2014	506.936	60
Mahe NW Granite	2005	Granitic	Fished	Recovering	Mahe NW Granite.2005	376.647	48
Mahe NW Granite	2008	Granitic	Fished	Recovering	Mahe NW Granite.2008	684.995	58
Mahe NW Granite	2011	Granitic	Fished	Recovering	Mahe NW Granite.2011	614.176	58
Mahe NW Granite	2014	Granitic	Fished	Recovering	Mahe NW Granite.2014	450.126	56
Mahe NW Patch	2005	Patch	Fished	Recovering	Mahe NW Patch.2005	129.044	31
Mahe NW Patch	2008	Patch	Fished	Recovering	Mahe NW Patch.2008	174.622	39
Mahe NW Patch	2011	Patch	Fished	Recovering	Mahe NW Patch.2011	272.916	54
Mahe NW Patch	2014	Patch	Fished	Recovering	Mahe NW Patch.2014	295.712	65
Mahe W Carbonate	2005	Carbonate	Fished	Recovering	Mahe W Carbonate.2005	293.523	48
Mahe W Carbonate	2008	Carbonate	Fished	Recovering	Mahe W Carbonate.2008	480.555	53
Mahe W Carbonate	2011	Carbonate	Fished	Recovering	Mahe W Carbonate.2011	1023.32	64
Mahe W Carbonate	2014	Carbonate	Fished	Recovering	Mahe W Carbonate.2014	661.682	56
Mahe W Granite	2005	Granitic	Fished	Recovering	Mahe W Granite.2005	241.738	50
Mahe W Granite	2008	Granitic	Fished	Recovering	Mahe W Granite.2008	381.921	50
Mahe W Granite	2011	Granitic	Fished	Recovering	Mahe W Granite.2011	477.876	59
Mahe W Granite	2014	Granitic	Fished	Recovering	Mahe W Granite.2014	495.628	62
Mahe W Patch	2005	Patch	Fished	Recovering	Mahe W Patch.2005	160.517	39
Mahe W Patch	2008	Patch	Fished	Recovering	Mahe W Patch.2008	262.609	49
Mahe W Patch	2011	Patch	Fished	Recovering	Mahe W Patch.2011	350.782	53
Mahe W Patch	2014	Patch	Fished	Recovering	Mahe W Patch.2014	334.497	53
Praslin NE Carbonate	2005	Carbonate	Fished	Shifted	Praslin NE Carbonate.2005	346.753	37
Praslin NE Carbonate	2008	Carbonate	Fished	Shifted	Praslin NE Carbonate.2008	137.409	34
Praslin NE Carbonate	2011	Carbonate	Fished	Shifted	Praslin NE Carbonate.2011	77.6335	28
Praslin NE Carbonate	2014	Carbonate	Fished	Shifted	Praslin NE Carbonate.2014	86.2473	24
Praslin NE Granite	2005	Granitic	Protected	Recovering	Praslin NE Granite.2005	508.64	53
Praslin NE Granite	2008	Granitic	Protected	Recovering	Praslin NE Granite.2008	479.768	71
Praslin NE Granite	2011	Granitic	Protected	Recovering	Praslin NE Granite.2011	783.273	67
Praslin NE Granite	2014	Granitic	Protected	Recovering	Praslin NE Granite.2014	584.867	63
Praslin NE Patch	2005	Patch	Protected	Recovering	Praslin NE Patch.2005	522.31	48
Praslin NE Patch	2008	Patch	Protected	Recovering	Praslin NE Patch.2008	367.67	46
Praslin NE Patch	2011	Patch	Protected	Recovering	Praslin NE Patch.2011	367.196	52
Praslin NE Patch	2014	Patch	Protected	Recovering	Praslin NE Patch.2014	244.68	46
Praslin SW Carbonate	2005	Carbonate	Fished	Shifted	Praslin SW Carbonate.2005	220.232	32
Praslin SW Carbonate	2008	Carbonate	Fished	Shifted	Praslin SW Carbonate.2008	141.543	35
Praslin SW Carbonate	2011	Carbonate	Fished	Shifted	Praslin SW Carbonate.2011	162.701	31
Praslin SW Carbonate	2014	Carbonate	Fished	Shifted	Praslin SW Carbonate.2014	633.653	52
Praslin SW Granite	2005	Granitic	Fished	Recovering	Praslin SW Granite.2005	322.16	47
Praslin SW Granite	2008	Granitic	Fished	Recovering	Praslin SW Granite.2008	1047.77	62
Praslin SW Granite	2011	Granitic	Fished	Recovering	Praslin SW Granite.2011	673.801	63
Praslin SW Granite	2014	Granitic	Fished	Recovering	Praslin SW Granite.2014	740.472	65
Praslin SW Patch	2005	Patch	Fished	Shifted	Praslin SW Patch.2005	151.355	39
Praslin SW Patch	2008	Patch	Fished	Shifted	Praslin SW Patch.2008	505.719	57
Praslin SW Patch	2011	Patch	Fished	Shifted	Praslin SW Patch.2011	544.235	52
Praslin SW Patch	2014	Patch	Fished	Shifted	Praslin SW Patch.2014	539.764	49
Ste Anne Carbonate	2005	Carbonate	Protected	Shifted	Ste Anne Carbonate.2005	508.325	41
Ste Anne Carbonate	2008	Carbonate	Protected	Shifted	Ste Anne Carbonate.2008	215.967	54
Ste Anne Carbonate	2011	Carbonate	Protected	Shifted	Ste Anne Carbonate.2011	215.783	30
Ste Anne Carbonate	2014	Carbonate	Protected	Shifted	Ste Anne Carbonate.2014	437.973	52
Ste Anne Granite	2005	Granitic	Protected	Recovering	Ste Anne Granite.2005	1088.78	62
Ste Anne Granite	2008	Granitic	Protected	Recovering	Ste Anne Granite.2008	982.288	61
Ste Anne Granite	2011	Granitic	Protected	Recovering	Ste Anne Granite.2011	997.584	65
Ste Anne Granite	2014	Granitic	Protected	Recovering	Ste Anne Granite.2014	856.798	68
Ste Anne Patch	2005	Patch	Protected	Recovering	Ste Anne Patch.2005	244.146	36
Ste Anne Patch	2008	Patch	Protected	Recovering	Ste Anne Patch.2008	168.342	48
Ste Anne Patch	2011	Patch	Protected	Recovering	Ste Anne Patch.2011	522.351	61
Ste Anne Patch	2014	Patch	Protected	Recovering	Ste Anne Patch.2014	850.648	50

## Sheet: FigureS4
Location	Year	Habitat	Management	state	site.year	corallivore.biomass	planktivore.biomass	browser.biomass	grazer.biomass	scraper.biomass	piscivore.biomass	mixeddiet.carnivore.biomass
Cousin Carbonate	2005	Carbonate	Protected	Shifted	Cousin Carbonate.2005	1.50573	0	258.622	21.9134	409.723	125.865	97.8965
Cousin Carbonate	2008	Carbonate	Protected	Shifted	Cousin Carbonate.2008	2.4838	0	364.851	68.2719	155.89	23.2199	103.077
Cousin Carbonate	2011	Carbonate	Protected	Shifted	Cousin Carbonate.2011	3.3393	0	155.234	17.4936	351.8	42.4891	177.347
Cousin Carbonate	2014	Carbonate	Protected	Shifted	Cousin Carbonate.2014	2.28699	0	288.329	12.665	225.077	22.957	132.12
Cousin Granite	2005	Granitic	Protected	Shifted	Cousin Granite.2005	2.21087	0.28385	76.7614	54.4064	128.875	20.4619	100.797
Cousin Granite	2008	Granitic	Protected	Shifted	Cousin Granite.2008	4.24415	0.162559	5.11649	72.329	296.507	59.0566	242.916
Cousin Granite	2011	Granitic	Protected	Shifted	Cousin Granite.2011	0.507167	0.162559	131.973	47.5253	349.726	56.409	124.371
Cousin Granite	2014	Granitic	Protected	Shifted	Cousin Granite.2014	0.616892	0	244.654	43.0635	202.685	24.2338	146.411
Cousin Patch	2005	Patch	Protected	Shifted	Cousin Patch.2005	0	0	72.9043	14.2232	130.957	14.9537	109.968
Cousin Patch	2008	Patch	Protected	Shifted	Cousin Patch.2008	1.60088	0.975353	196.822	35.1155	284.304	37.4125	82.8177
Cousin Patch	2011	Patch	Protected	Shifted	Cousin Patch.2011	1.25183	0.162559	329.907	69.5855	462.79	69.82	242.794
Cousin Patch	2014	Patch	Protected	Shifted	Cousin Patch.2014	3.32146	0.162559	298.308	152.311	295.748	17.2653	98.2413
Mahe E Carbonate	2005	Carbonate	Fished	Shifted	Mahe E Carbonate.2005	1.83132	0	34.425	35.7172	128.016	0	92.0647
Mahe E Carbonate	2008	Carbonate	Fished	Shifted	Mahe E Carbonate.2008	17.1885	1.50113	0	64.5552	194.563	39.5538	213.319
Mahe E Carbonate	2011	Carbonate	Fished	Shifted	Mahe E Carbonate.2011	1.98735	0	5.37582	27.9579	182.804	0	49.9071
Mahe E Carbonate	2014	Carbonate	Fished	Shifted	Mahe E Carbonate.2014	5.9139	0	5.57083	40.2086	158.656	16.4234	64.1635
Mahe E Granite	2005	Granitic	Fished	Shifted	Mahe E Granite.2005	0.235274	2.60094	6.91666	32.0477	92.5739	36.3959	95.2962
Mahe E Granite	2008	Granitic	Fished	Shifted	Mahe E Granite.2008	4.52301	10.9823	0	53.7721	197.619	27.9304	153.14
Mahe E Granite	2011	Granitic	Fished	Shifted	Mahe E Granite.2011	7.50656	0	100.163	20.7386	172.969	0	99.1343
Mahe E Granite	2014	Granitic	Fished	Shifted	Mahe E Granite.2014	0.683314	0	118.596	19.124	130.754	6.41045	83.6783
Mahe E Patch	2005	Patch	Fished	Recovering	Mahe E Patch.2005	3.11687	0	2.32837	14.2787	165.341	0.890769	68.4871
Mahe E Patch	2008	Patch	Fished	Recovering	Mahe E Patch.2008	11.5513	3.75663	2.27811	65.6471	284.797	9.43691	140.18
Mahe E Patch	2011	Patch	Fished	Recovering	Mahe E Patch.2011	10.6534	0.975353	14.1606	27.3053	467.592	0	91.0514
Mahe E Patch	2014	Patch	Fished	Recovering	Mahe E Patch.2014	2.54775	0.317498	0	21.8382	279.207	6.27595	115.129
Mahe NW Carbonate	2005	Carbonate	Protected	Recovering	Mahe NW Carbonate.2005	0.77906	3.0467	0	39.4296	154.88	78.3488	117.398
Mahe NW Carbonate	2008	Carbonate	Protected	Recovering	Mahe NW Carbonate.2008	6.50538	4.57608	9.72518	26.9851	121.074	27.5202	97.0352
Mahe NW Carbonate	2011	Carbonate	Protected	Recovering	Mahe NW Carbonate.2011	11.7631	10.5211	0	37.3736	362.023	41.8541	271.358
Mahe NW Carbonate	2014	Carbonate	Protected	Recovering	Mahe NW Carbonate.2014	31.9035	17.6248	0	49.5614	262.373	18.7878	126.686
Mahe NW Granite	2005	Granitic	Fished	Recovering	Mahe NW Granite.2005	2.1244	9.83628	1.10768	15.2321	226.563	3.54739	118.236
Mahe NW Granite	2008	Granitic	Fished	Recovering	Mahe NW Granite.2008	8.4361	15.0365	6.78142	45.43	418.499	1.25316	189.558
Mahe NW Granite	2011	Granitic	Fished	Recovering	Mahe NW Granite.2011	16.509	12.7471	45.085	78.1004	240.863	32.4728	188.398
Mahe NW Granite	2014	Granitic	Fished	Recovering	Mahe NW Granite.2014	12.2096	2.49061	11.4827	54.3352	248.979	10.6989	109.93
Mahe NW Patch	2005	Patch	Fished	Recovering	Mahe NW Patch.2005	0.834556	2.82373	0	10.3343	13.934	0.323332	100.794
Mahe NW Patch	2008	Patch	Fished	Recovering	Mahe NW Patch.2008	6.84613	0.218673	0	16.8899	24.7104	12.9026	113.054
Mahe NW Patch	2011	Patch	Fished	Recovering	Mahe NW Patch.2011	14.1614	3.79818	4.19788	9.9061	119.259	0.501338	121.093
Mahe NW Patch	2014	Patch	Fished	Recovering	Mahe NW Patch.2014	20.8516	9.85408	0	19.7663	115.996	25.6746	103.569
Mahe W Carbonate	2005	Carbonate	Fished	Recovering	Mahe W Carbonate.2005	3.11107	2.49934	0	56.0183	143.553	6.11231	82.2286
Mahe W Carbonate	2008	Carbonate	Fished	Recovering	Mahe W Carbonate.2008	3.4962	6.64116	24.8904	95.3664	204.735	5.34384	140.081
Mahe W Carbonate	2011	Carbonate	Fished	Recovering	Mahe W Carbonate.2011	10.2243	24.7159	210.802	44.2158	479.456	16.1992	237.704
Mahe W Carbonate	2014	Carbonate	Fished	Recovering	Mahe W Carbonate.2014	29.4364	28.266	0	37.0963	459.212	10.4663	97.2049
Mahe W Granite	2005	Granitic	Fished	Recovering	Mahe W Granite.2005	4.38743	6.74778	0	54.8011	91.3768	16.6133	67.8112
Mahe W Granite	2008	Granitic	Fished	Recovering	Mahe W Granite.2008	6.97043	5.49652	19.725	51.9201	146.283	38.3639	113.162
Mahe W Granite	2011	Granitic	Fished	Recovering	Mahe W Granite.2011	9.66602	6.37314	3.34457	36.1307	278.029	27.1951	117.138
Mahe W Granite	2014	Granitic	Fished	Recovering	Mahe W Granite.2014	13.2204	3.22641	4.41863	75.3251	291.19	8.13399	100.114
Mahe W Patch	2005	Patch	Fished	Recovering	Mahe W Patch.2005	2.89127	7.36223	0	14.8787	79.5745	0	55.8101
Mahe W Patch	2008	Patch	Fished	Recovering	Mahe W Patch.2008	7.90535	9.54164	9.36911	21.1735	61.6416	2.86734	150.11
Mahe W Patch	2011	Patch	Fished	Recovering	Mahe W Patch.2011	10.2249	36.9735	5.61734	16.1269	186.238	13.8512	81.7498
Mahe W Patch	2014	Patch	Fished	Recovering	Mahe W Patch.2014	23.223	4.85512	3.5296	24.7817	180.626	29.5532	67.9283
Praslin NE Carbonate	2005	Carbonate	Fished	Shifted	Praslin NE Carbonate.2005	2.09327	0	0	16.7513	105.31	95.411	127.188
Praslin NE Carbonate	2008	Carbonate	Fished	Shifted	Praslin NE Carbonate.2008	3.96893	1.68697	10.8588	16.9144	35.4757	0	68.5044
Praslin NE Carbonate	2011	Carbonate	Fished	Shifted	Praslin NE Carbonate.2011	1.39171	0	14.6835	0.589777	7.50478	0	53.4637
Praslin NE Carbonate	2014	Carbonate	Fished	Shifted	Praslin NE Carbonate.2014	1.54134	0	2.98336	3.77736	8.76989	24.6946	44.4807
Praslin NE Granite	2005	Granitic	Protected	Recovering	Praslin NE Granite.2005	9.15015	0.234532	85.248	52.1679	183.877	26.4567	151.507
Praslin NE Granite	2008	Granitic	Protected	Recovering	Praslin NE Granite.2008	15.4872	9.08167	58.849	66.1326	76.2161	15.336	238.666
Praslin NE Granite	2011	Granitic	Protected	Recovering	Praslin NE Granite.2011	12.1397	1.98721	32.8647	84.273	339.849	10.4489	301.71
Praslin NE Granite	2014	Granitic	Protected	Recovering	Praslin NE Granite.2014	19.4498	3.71956	19.7056	66.2364	321.665	21.8738	132.217
Praslin NE Patch	2005	Patch	Protected	Recovering	Praslin NE Patch.2005	2.84617	2.34472	5.5965	47.652	115.006	140.691	208.173
Praslin NE Patch	2008	Patch	Protected	Recovering	Praslin NE Patch.2008	2.92987	2.86319	0	73.6006	139.506	2.13282	146.638
Praslin NE Patch	2011	Patch	Protected	Recovering	Praslin NE Patch.2011	3.78215	5.43334	4.74329	34.1882	127.997	23.6151	167.436
Praslin NE Patch	2014	Patch	Protected	Recovering	Praslin NE Patch.2014	4.45115	2.37708	18.2726	28.3736	120.782	0	70.4231
Praslin SW Carbonate	2005	Carbonate	Fished	Shifted	Praslin SW Carbonate.2005	1.29333	0.719133	38.2327	2.87557	105.469	16.7304	54.9121
Praslin SW Carbonate	2008	Carbonate	Fished	Shifted	Praslin SW Carbonate.2008	0.614094	1.11315	4.70292	0.852967	34.7808	43.2784	56.2012
Praslin SW Carbonate	2011	Carbonate	Fished	Shifted	Praslin SW Carbonate.2011	1.55812	0	1.60789	0	93.7147	5.59216	60.2279
Praslin SW Carbonate	2014	Carbonate	Fished	Shifted	Praslin SW Carbonate.2014	2.1685	0	203.498	13.8395	161.784	2.2632	250.1
Praslin SW Granite	2005	Granitic	Fished	Recovering	Praslin SW Granite.2005	6.20727	5.55127	9.53698	105.281	124.714	0.747208	70.1216
Praslin SW Granite	2008	Granitic	Fished	Recovering	Praslin SW Granite.2008	12.4118	9.84774	26.4037	123.792	486.269	192.865	196.181
Praslin SW Granite	2011	Granitic	Fished	Recovering	Praslin SW Granite.2011	17.3858	0.487677	46.0297	91.9441	254.336	61.0282	202.589
Praslin SW Granite	2014	Granitic	Fished	Recovering	Praslin SW Granite.2014	16.2202	2.47984	88.6973	90.1149	195.631	67.2982	280.031
Praslin SW Patch	2005	Patch	Fished	Shifted	Praslin SW Patch.2005	0.910672	2.02706	0	14.908	96.5568	1.1466	35.8058
Praslin SW Patch	2008	Patch	Fished	Shifted	Praslin SW Patch.2008	4.73571	1.96442	0	119.485	213.746	26.3931	139.395
Praslin SW Patch	2011	Patch	Fished	Shifted	Praslin SW Patch.2011	4.11176	0.451091	4.89774	57.2525	370.142	1.87271	105.508
Praslin SW Patch	2014	Patch	Fished	Shifted	Praslin SW Patch.2014	6.47083	1.03064	17.043	40.3551	386.88	3.33708	84.6475
Ste Anne Carbonate	2005	Carbonate	Protected	Shifted	Ste Anne Carbonate.2005	1.17956	3.74237	9.13155	30.0269	190.911	13.7985	259.536
Ste Anne Carbonate	2008	Carbonate	Protected	Shifted	Ste Anne Carbonate.2008	3.00606	7.29303	2.70595	11.7586	69.7362	0.132409	121.335
Ste Anne Carbonate	2011	Carbonate	Protected	Shifted	Ste Anne Carbonate.2011	0.117637	0	13.8891	0	54.7026	0	147.074
Ste Anne Carbonate	2014	Carbonate	Protected	Shifted	Ste Anne Carbonate.2014	11.4174	2.26216	8.21218	17.0845	256.551	2.26637	140.18
Ste Anne Granite	2005	Granitic	Protected	Recovering	Ste Anne Granite.2005	14.4248	2.62031	27.9464	83.7201	597.853	73.4219	288.791
Ste Anne Granite	2008	Granitic	Protected	Recovering	Ste Anne Granite.2008	13.043	33.7278	54.3177	111.45	388.363	32.6519	348.735
Ste Anne Granite	2011	Granitic	Protected	Recovering	Ste Anne Granite.2011	11.2146	2.7635	23.0314	100.144	555.091	16.9367	288.403
Ste Anne Granite	2014	Granitic	Protected	Recovering	Ste Anne Granite.2014	11.5113	0.487677	87.9107	50.1336	429.821	11.8534	265.081
Ste Anne Patch	2005	Patch	Protected	Recovering	Ste Anne Patch.2005	0	1.1752	0	5.98447	120.384	0.243178	116.36
Ste Anne Patch	2008	Patch	Protected	Recovering	Ste Anne Patch.2008	4.79807	3.19954	1.58664	3.38971	71.3969	5.59216	78.3793
Ste Anne Patch	2011	Patch	Protected	Recovering	Ste Anne Patch.2011	10.3662	6.08122	18.3581	20.6291	218.202	3.65901	245.055
Ste Anne Patch	2014	Patch	Protected	Recovering	Ste Anne Patch.2014	16.9745	11.7781	0	19.1357	480.173	58.1383	264.448
